# Supplementary material for: A Foxf1-Wnt-Nr2f1 cascade promotes atrial cardiomyocyte differentiation in zebrafish
Source: bioRxiv. 2024 Mar 19:2024.03.13.584759. Preprint. [Version 2] doi: 10.1101/2024.03.13.584759 (PMC10980076; doi:10.1101/2024.03.13.584759)
Supplement: Supplement 4 [file media-4.xlsx]

## Sheet: Sheet1
S3 Table. Primers used for RT-qPCR.
Primer Name	Sequence
qAxin1fw1	GAGTGGAGGTGCGACCAGG
qAxin1rev1	GCTGTCGGTCAGGGAAAGCG
qDkk1afw1	CCGTTTTGACTGTGTATCTCG
qDkk1arev1	GCACATTCCGTCACGAGCG
