# Supplementary material for: A Foxf1-Wnt-Nr2f1 cascade promotes atrial cardiomyocyte differentiation in zebrafish
Source: bioRxiv. 2024 Mar 19:2024.03.13.584759. Preprint. [Version 2] doi: 10.1101/2024.03.13.584759 (PMC10980076; doi:10.1101/2024.03.13.584759)
Supplement: Supplement 5 [file media-5.xlsx]

## Sheet: Sheet1
S4 Table. Sequences of the oligos used to generate the CRISPR-Cas12AS sgRNAs.
Oligo Name	Sequence
foxf1-a1-12as	TTCATCATCCCAATTCCACTCTCATCTACAAGAGTAGA
foxf1-a2-12as	CCTCCTGCGGAAGGATCCCTCCTATCTACAAGAGTAGA
3'reg1-As-c12a-T1	﻿TGGTGTGAGGTATGGGGAGGCGA﻿ATCTACAAGAGTAGA
3'reg1-As-c12a-T3	﻿CTTGTCATTGACAATATGCCTTT﻿ATCTACAAGAGTAGA
