# Supplementary material for: A Foxf1-Wnt-Nr2f1 cascade promotes atrial cardiomyocyte differentiation in zebrafish
Source: bioRxiv. 2024 Mar 19:2024.03.13.584759. Preprint. [Version 2] doi: 10.1101/2024.03.13.584759 (PMC10980076; doi:10.1101/2024.03.13.584759)
Supplement: Supplement 6 [file media-6.xlsx]

## Sheet: Sheet1
S5 Table. Primers used for genotyping.
Primer Name	Sequence
3'reg1_gen_fw	GTTGTGAACGTAACATAAGG
3'reg1_gen_rev	CGACTGAACTTTTTTCATTT
Foxf1_gen_fw	GCCCCCGTATTCTTACATCG
Foxf1_gen_rev	CGTTCTGATGCAAATAGGAC
nr2f1a-t2-cr-F1	TGGATGTACATTTCCTCTCCCT
nr2f1a-t2-cr-R1	CTGCAAGCTCACAGATGTTCTC
